# Supplementary material for: A single cell transcriptomics map of paracrine networks in the intrinsic cardiac nervous system
Source: iScience. 2021 Jul 19;24(7):102713. doi: 10.1016/j.isci.2021.102713 (PMC8324809; doi:10.1016/j.isci.2021.102713)
Supplement: Data S1. Supplemental Cytoscape network file, related to Figure 6 — Cytoscape file containing all the network information related to Figure 6 and Video S4. This Cytoscape session file includes annotated networks corresponding to the individual neuropeptides as well as the combined neuropeptidergic network mentioned in the text and the simplified network shown in Figure 6. [file mmc2.zip]

Archive with 2 entries (2 files):
- Supplemental_Cytoscape_Networks.cys
- __MACOSX/._Supplemental_Cytoscape_Networks.cys
